# Supplementary material for: Sex-dependent relationships between PFAS and placental transcriptomics identified by weighted gene co-expression analysis
Source: Environ Res. Author manuscript; Available in PMC 2025 Dec 21. (PMC12718636; doi:10.1016/j.envres.2025.122745)
Supplement: 1 [file NIHMS2109826-supplement-1.xlsx]

## Sheet: turquoise
term_id	p_value
GO:1901564	3.40828e-75
GO:0019538	5.69789e-65
GO:0048518	2.64638e-57
GO:0048522	2.49511e-51
GO:0009056	4.66297e-51
GO:0006996	3.69568e-49
GO:0065007	1.44295e-47
GO:0043412	3.68114e-47
GO:0050789	5.59026e-46
GO:0051171	8.13025e-46
GO:0080090	6.61194e-45
GO:0051641	8.76643e-43
GO:0051179	1.35691e-41
GO:0036211	5.17541e-40
GO:1901575	5.26804e-40
GO:0050794	2.45523e-38
GO:0009966	4.78063e-38
GO:0009057	8.3901e-38
GO:0051649	2.63404e-37
GO:0048583	3.41245e-36
GO:0044271	1.28342e-35
GO:0006810	4.75587e-35
GO:0051716	1.18154e-34
GO:0023051	3.14657e-34
GO:0046907	3.91482e-34
GO:0010646	1.23771e-33
GO:0006793	1.34431e-33
GO:0006796	3.09038e-33
GO:0044248	3.76536e-33
GO:0035556	4.335e-33
GO:0009893	3.04849e-32
GO:0016192	7.28903e-32
GO:0033036	1.09405e-31
GO:0051128	1.3673e-31
GO:0051246	2.48077e-30
GO:0070727	8.84789e-30
GO:0010604	9.88964e-30
GO:0015031	3.0254e-29
GO:0071705	3.97064e-29
GO:0008104	4.99229e-29
GO:0051234	6.62625e-28
GO:1901362	8.77391e-28
GO:0051173	2.95417e-27
GO:0031325	7.49274e-27
GO:0033554	9.73834e-27
GO:0018130	1.17083e-26
GO:0030163	3.00276e-26
GO:0048519	4.98652e-26
GO:1901565	6.60717e-26
GO:0019222	1.007e-25
GO:0071702	2.67317e-25
GO:0051172	2.67578e-25
GO:0009894	2.9756e-25
GO:0019219	3.61205e-25
GO:0019438	5.87278e-25
GO:0034654	9.18032e-25
GO:0141124	9.9925e-25
GO:0006950	1.08293e-24
GO:0007275	1.55364e-24
GO:0032502	4.11108e-24
GO:0050896	7.12418e-24
GO:0048523	7.30466e-24
GO:0051252	2.63022e-23
GO:0048856	5.81067e-23
GO:0023052	2.82635e-21
GO:0007154	6.08364e-21
GO:0060255	8.80606e-21
GO:0033043	1.21217e-20
GO:0007049	1.5436e-20
GO:0007165	1.67268e-20
GO:0006915	2.47962e-20
GO:0065009	3.93626e-20
GO:0048731	5.05132e-20
GO:0006886	1.15998e-19
GO:1902531	1.35516e-19
GO:0008219	1.77941e-19
GO:0061919	3.12549e-19
GO:0006914	3.12549e-19
GO:0031323	3.82006e-19
GO:0032774	4.53916e-19
GO:0012501	4.90878e-19
GO:0045934	5.68987e-19
GO:0006508	9.93537e-19
GO:0006351	1.60837e-18
GO:0045184	1.61013e-18
GO:0031329	1.70294e-18
GO:0016236	2.65583e-18
GO:0051603	2.86639e-18
GO:0043687	3.52512e-18
GO:2001141	8.31179e-18
GO:0006355	1.5532e-17
GO:0051253	3.96124e-17
GO:0032879	4.25269e-17
GO:0045935	1.65509e-16
GO:0016310	1.94548e-16
GO:0010557	3.49995e-16
GO:0031328	4.66755e-16
GO:0007166	6.09997e-16
GO:0009653	6.41651e-16
GO:0009891	8.03718e-16
GO:1901566	1.43668e-15
GO:0070647	2.13025e-15
GO:0032446	3.30869e-15
GO:0006468	8.5001e-15
GO:0010033	8.59803e-15
GO:0009967	8.65246e-15
GO:0023056	1.26605e-14
GO:0060341	1.34211e-14
GO:0051254	1.38997e-14
GO:0050790	1.5323e-14
GO:0000278	1.58286e-14
GO:0010647	1.80995e-14
GO:0051726	2.66121e-14
GO:1902679	2.90896e-14
GO:0048585	3.57501e-14
GO:0019941	4.67461e-14
GO:0070887	5.44977e-14
GO:0045892	5.7524e-14
GO:0031399	6.34428e-14
GO:0032880	7.06699e-14
GO:0009968	7.64433e-14
GO:0044093	7.72427e-14
GO:0022402	8.79455e-14
GO:0009790	9.76863e-14
GO:0006259	1.02103e-13
GO:0044087	1.07858e-13
GO:0043632	1.14952e-13
GO:0051247	2.39959e-13
GO:0048584	3.03058e-13
GO:0023057	3.15876e-13
GO:0065008	3.31715e-13
GO:0016050	3.51202e-13
GO:0048193	3.85234e-13
GO:0006366	3.95111e-13
GO:0006357	4.00786e-13
GO:0006511	4.73049e-13
GO:0051239	4.85348e-13
GO:0050793	8.71746e-13
GO:0010648	8.76377e-13
GO:0040007	1.37459e-12
GO:0051130	1.42803e-12
GO:0016567	1.66568e-12
GO:0061024	2.2074e-12
GO:0019637	2.309e-12
GO:0071310	2.62804e-12
GO:0048869	5.51015e-12
GO:1903047	5.64248e-12
GO:0030154	6.99847e-12
GO:0034655	7.84461e-12
GO:0009896	8.09402e-12
GO:0071495	1.00557e-11
GO:0042981	1.69962e-11
GO:0043067	1.86161e-11
GO:0046700	1.87036e-11
GO:0031647	2.36589e-11
GO:0010506	2.79293e-11
GO:0006974	3.0344e-11
GO:0044270	3.11639e-11
GO:0043603	3.2298e-11
GO:0051640	3.4792e-11
GO:1902680	3.94131e-11
GO:0045893	4.36098e-11
GO:0006644	8.52519e-11
GO:0009792	1.31941e-10
GO:0043009	1.42663e-10
GO:0008654	1.5059e-10
GO:0010498	1.88781e-10
GO:0009719	2.08392e-10
GO:0007167	3.29436e-10
GO:0019439	4.10703e-10
GO:0048646	6.91714e-10
GO:0051248	7.30316e-10
GO:0006518	9.40305e-10
GO:0044238	9.90465e-10
GO:0044255	1.054e-09
GO:0018193	1.16073e-09
GO:0000122	1.71328e-09
GO:0080134	1.81292e-09
GO:0032501	1.84348e-09
GO:0043604	2.17197e-09
GO:0043085	2.2519e-09
GO:0008283	2.52221e-09
GO:0016241	2.85473e-09
GO:1901361	3.28e-09
GO:0006629	3.46023e-09
GO:0048468	4.06096e-09
GO:0006897	4.23611e-09
GO:0035295	4.4e-09
GO:0044281	6.42305e-09
GO:0001701	7.47183e-09
GO:0007010	7.85366e-09
GO:0043161	7.87985e-09
GO:0072359	8.11003e-09
GO:0090407	8.66161e-09
GO:0007399	8.8125e-09
GO:0044772	1.01309e-08
GO:0051338	1.06337e-08
GO:0071363	1.14648e-08
GO:0048589	1.24885e-08
GO:0048513	1.31475e-08
GO:0070848	1.31775e-08
GO:0051168	1.37101e-08
GO:0007249	1.62917e-08
GO:0035239	1.8344e-08
GO:0051174	1.89527e-08
GO:0006650	2.05273e-08
GO:0070925	2.17626e-08
GO:0010556	2.42729e-08
GO:0009889	2.46331e-08
GO:0019220	2.68094e-08
GO:0031326	2.82189e-08
GO:0046474	2.93841e-08
GO:0006888	3.45616e-08
GO:0008610	5.10178e-08
GO:0007033	5.24115e-08
GO:0010564	5.6597e-08
GO:0006807	6.74543e-08
GO:0007346	1.00628e-07
GO:0098657	1.15396e-07
GO:0051169	1.22311e-07
GO:0006913	1.22311e-07
GO:0042325	1.37742e-07
GO:0000082	1.38831e-07
GO:0022603	1.41315e-07
GO:0001932	1.52199e-07
GO:0031331	1.68277e-07
GO:0034248	1.74809e-07
GO:0051049	1.89345e-07
GO:0045859	2.32311e-07
GO:0043043	2.32467e-07
GO:0043549	2.41135e-07
GO:0010256	2.59906e-07
GO:0044843	2.71406e-07
GO:0010638	2.71583e-07
GO:0043122	2.88463e-07
GO:0045944	2.94409e-07
GO:0007264	3.24678e-07
GO:0010468	3.69489e-07
GO:0001944	3.9623e-07
GO:0051129	4.22045e-07
GO:0040008	4.49482e-07
GO:0006401	4.65798e-07
GO:0044770	4.85175e-07
GO:0001667	6.23212e-07
GO:0006402	6.87577e-07
GO:0006417	1.00919e-06
GO:0051336	1.14224e-06
GO:0045017	1.34405e-06
GO:0044092	1.47726e-06
GO:0009892	1.49565e-06
GO:1903829	1.59512e-06
GO:0000209	1.63208e-06
GO:0006412	2.14983e-06
GO:0042176	2.45527e-06
GO:0006661	2.4918e-06
GO:0061013	2.58799e-06
GO:0030334	3.11093e-06
GO:0031401	3.64267e-06
GO:0051094	3.65358e-06
GO:0000902	3.98544e-06
GO:0016477	4.36229e-06
GO:0001568	4.56922e-06
GO:0030162	5.07212e-06
GO:0030029	5.28277e-06
GO:0006403	5.80492e-06
GO:0043087	5.87604e-06
GO:1901700	5.9186e-06
GO:0051098	6.0443e-06
GO:0034976	6.20369e-06
GO:0010605	6.63082e-06
GO:0030036	7.33946e-06
GO:0022008	7.48506e-06
GO:0042127	8.34588e-06
GO:0051604	8.47807e-06
GO:0016032	1.02337e-05
GO:0043065	1.02376e-05
GO:0080135	1.02376e-05
GO:0006281	1.05481e-05
GO:0016197	1.11156e-05
GO:0043488	1.24536e-05
GO:0043068	1.34816e-05
GO:0007178	1.42575e-05
GO:0043254	1.53468e-05
GO:0097190	1.62891e-05
GO:0061061	1.65424e-05
GO:0007030	1.75011e-05
GO:0097435	1.90433e-05
GO:0042221	2.0488e-05
GO:0071496	2.14952e-05
GO:0051052	2.37236e-05
GO:0046486	2.40658e-05
GO:0048514	2.53203e-05
GO:0030335	2.61575e-05
GO:0007163	2.6435e-05
GO:1901990	2.88288e-05
GO:0043069	2.89235e-05
GO:0031324	2.89897e-05
GO:2000145	2.90178e-05
GO:0043066	3.22499e-05
GO:0043487	3.24515e-05
GO:0007034	3.36533e-05
GO:0001525	3.36799e-05
GO:0034097	3.55885e-05
GO:0044089	3.57469e-05
GO:0071560	3.92143e-05
GO:0141091	4.24479e-05
GO:1902532	4.74766e-05
GO:2000026	4.86908e-05
GO:0071897	5.19525e-05
GO:0009605	5.47325e-05
GO:0046488	5.99735e-05
GO:0040012	6.05669e-05
GO:0000165	6.26867e-05
GO:0031400	6.2857e-05
GO:0034504	6.31064e-05
GO:0007179	6.4483e-05
GO:0071559	6.93423e-05
GO:0007005	6.95568e-05
GO:0009888	7.30778e-05
GO:0006260	7.30819e-05
GO:0006900	8.28217e-05
GO:0070201	8.64108e-05
GO:0051656	9.4552e-05
GO:1990778	0.000104531
GO:0034660	0.000115665
GO:1902533	0.000120713
GO:1902115	0.000123268
GO:1901701	0.000125282
GO:0051028	0.000128765
GO:0051301	0.000130085
GO:1903311	0.000152555
GO:0031347	0.000158541
GO:0051276	0.000161012
GO:1900180	0.000182287
GO:0043123	0.000188211
GO:0051236	0.000191077
GO:0007507	0.000199936
GO:0050658	0.000203682
GO:0050657	0.000203682
GO:0033044	0.00020447
GO:0072659	0.000204566
GO:0016049	0.000219528
GO:0022604	0.000224248
GO:0010639	0.000234985
GO:0050821	0.000255503
GO:0009628	0.00027444
GO:0022411	0.000282208
GO:0040017	0.000289473
GO:0042592	0.000322893
GO:1901873	0.000345117
GO:1901135	0.00034819
GO:0071840	0.000350054
GO:0030030	0.000390201
GO:1901987	0.000395393
GO:0051648	0.000425054
GO:0016055	0.000436483
GO:0051493	0.00044032
GO:0010243	0.000459731
GO:0001503	0.000460065
GO:0042254	0.000463064
GO:0031669	0.000468803
GO:2000147	0.000478402
GO:0034470	0.000485187
GO:0071407	0.000529335
GO:0045936	0.000534518
GO:0051650	0.000576988
GO:0198738	0.000588308
GO:0031668	0.000601266
GO:0010563	0.000633418
GO:0032984	0.000647517
GO:0051223	0.000656507
GO:0051345	0.000667692
GO:1903050	0.000682181
GO:0060627	0.000691595
GO:0045088	0.000729823
GO:0007015	0.000745173
GO:0030097	0.000748971
GO:2000058	0.000819252
GO:0061157	0.000946313
GO:0042542	0.000946313
GO:0060338	0.00095632
GO:0090114	0.00095632
GO:0051240	0.000957805
GO:0035113	0.000979945
GO:0030326	0.000979945
GO:0031648	0.00100622
GO:0045786	0.00103444
GO:0009991	0.00103723
GO:1903320	0.00106023
GO:0098876	0.00106494
GO:0007059	0.00109327
GO:2000045	0.00111609
GO:0043408	0.00112339
GO:0006643	0.00114424
GO:0051050	0.00115152
GO:0031667	0.00117943
GO:0051017	0.00120312
GO:0045597	0.00121006
GO:0015931	0.00125945
GO:0031344	0.00127155
GO:0050779	0.00130351
GO:0010508	0.00139383
GO:0045931	0.00147143
GO:0097352	0.00148747
GO:0031396	0.0014989
GO:0120036	0.00152194
GO:0033673	0.00156125
GO:0002831	0.00160319
GO:0062197	0.00160545
GO:0001558	0.00162968
GO:0007169	0.00171526
GO:1903313	0.00172339
GO:0048762	0.00176501
GO:0032101	0.00178047
GO:0051347	0.00180417
GO:0061014	0.00181992
GO:0060070	0.00191576
GO:0032386	0.00193144
GO:0003007	0.00193144
GO:0048863	0.00194575
GO:0006469	0.00195628
GO:0033993	0.00199307
GO:0030111	0.00207422
GO:0007041	0.00210559
GO:0090092	0.00213284
GO:0045862	0.00214594
GO:0097401	0.00219162
GO:0051348	0.00224939
GO:1901698	0.00230271
GO:0044242	0.00231363
GO:0033365	0.00236494
GO:0016188	0.00241774
GO:1904951	0.00245308
GO:0044419	0.00253724
GO:0055086	0.00257332
GO:0071900	0.00257727
GO:0061572	0.00259746
GO:0034330	0.00278237
GO:0090287	0.00281471
GO:0009895	0.00283674
GO:0006405	0.00292683
GO:0048638	0.00300733
GO:0048598	0.00303974
GO:0014070	0.00312759
GO:0032940	0.0033016
GO:0019725	0.00332927
GO:0140352	0.00338166
GO:0071345	0.00338355
GO:0030182	0.0035468
GO:0051099	0.00360075
GO:0006952	0.00369062
GO:0048870	0.00371189
GO:0019752	0.00374251
GO:0006457	0.00379113
GO:0042594	0.00379113
GO:1905037	0.00382217
GO:0040011	0.00383416
GO:0006364	0.00383859
GO:0001649	0.00386539
GO:0051145	0.00395211
GO:0006891	0.00396861
GO:2000278	0.00404881
GO:0001933	0.00406316
GO:0042326	0.004191
GO:0035108	0.00424741
GO:0035107	0.00424741
GO:0140056	0.00438493
GO:0032870	0.00456718
GO:0035966	0.00459876
GO:1902806	0.00462438
GO:0140694	0.00464166
GO:0006986	0.00480322
GO:0120035	0.00494295
GO:0051054	0.00518286
GO:0042692	0.00521945
GO:0008284	0.00527319
GO:0048699	0.00540376
GO:0008152	0.0054538
GO:0072331	0.00554409
GO:0006082	0.00559966
GO:0045595	0.00570532
GO:0046903	0.00577189
GO:0061951	0.005792
GO:0017015	0.00580541
GO:0022406	0.005993
GO:0043414	0.00606722
GO:1902117	0.00625889
GO:0046434	0.00629888
GO:0099003	0.00632048
GO:0048511	0.00679312
GO:0006890	0.00685878
GO:0035264	0.00697503
GO:0051056	0.00772427
GO:0001817	0.00783245
GO:0000045	0.00819542
GO:0061008	0.00823198
GO:0099504	0.00827988
GO:0007162	0.00862024
GO:0048284	0.00888462
GO:0006275	0.00897603
GO:0090132	0.00909751
GO:0030038	0.00919252
GO:0043149	0.00919252
GO:0030522	0.0092925
GO:2000134	0.00930307
GO:0043436	0.00957344
GO:0001816	0.0096226
GO:0048568	0.00968153
GO:0099175	0.00969985
GO:0018279	0.00979809
GO:0043491	0.009845
GO:0045937	0.00990446
GO:0010562	0.00990446
GO:0010631	0.0100755
GO:0031330	0.0103271
GO:0006979	0.0113291
GO:0051607	0.011339
GO:0007417	0.0118221
GO:0071417	0.0122152
GO:0016311	0.0123584
GO:1903844	0.0124284
GO:0010628	0.0130809
GO:0042327	0.0131466
GO:0001934	0.0132256
GO:0090130	0.0132905
GO:0104004	0.013386
GO:0071214	0.013386
GO:0030968	0.0133934
GO:0003170	0.0135309
GO:0045732	0.0138617
GO:0072001	0.0140916
GO:0009615	0.0145568
GO:0009451	0.0146313
GO:0002682	0.0148211
GO:0051241	0.0148479
GO:0001501	0.0151205
GO:0007032	0.015351
GO:0009890	0.0157992
GO:0006997	0.0158782
GO:0071396	0.0167222
GO:0051222	0.0168514
GO:0097193	0.0181734
GO:0031327	0.0182991
GO:0006470	0.0184951
GO:0060828	0.0186502
GO:0030155	0.0186846
GO:0032259	0.0188187
GO:0016239	0.0194616
GO:0030010	0.0196189
GO:0070301	0.019715
GO:0001889	0.0201997
GO:0045787	0.0207388
GO:0060485	0.0212022
GO:0006984	0.0216764
GO:0019058	0.0223006
GO:1902903	0.0224149
GO:0000723	0.0225028
GO:0090100	0.026585
GO:0040013	0.0269268
GO:1902807	0.0269598
GO:0016072	0.0273096
GO:0003179	0.0284753
GO:0080171	0.0290064
GO:0007040	0.0290064
GO:0034249	0.0295197
GO:0030177	0.0304686
GO:0048729	0.0313607
GO:0035265	0.0318925
GO:0021915	0.0350234
GO:2000146	0.0353396
GO:0043393	0.0361876
GO:0000302	0.0370796
GO:0070936	0.0376855
GO:0050776	0.0380887
GO:0002009	0.0389758
GO:0001837	0.0395323
GO:0071383	0.0396014
GO:0036498	0.039973
GO:1901699	0.0402981
GO:0046467	0.0405726
GO:0008333	0.0410808
GO:0035891	0.0415547
GO:0019076	0.0415547
GO:0019082	0.0415547
GO:0060998	0.0417037
GO:0010558	0.04191
GO:0045926	0.0425515
GO:0043543	0.0426095
GO:0009887	0.0436368
GO:0009267	0.0449438
GO:0001822	0.0495994
GO:0007006	0.0496743
GO:0016042	0.0497216
GO:0005737	6.34021e-201
GO:0005829	1.67669e-120
GO:0005654	2.292e-75
GO:0005622	9.37672e-69
GO:0012505	1.45464e-65
GO:0031090	5.45936e-60
GO:0043227	1.19514e-53
GO:0043231	5.13286e-53
GO:0043229	1.13438e-46
GO:0043226	4.24032e-46
GO:0043233	6.57791e-45
GO:0031974	6.57791e-45
GO:0070013	6.57791e-45
GO:0098588	2.73525e-37
GO:0031982	1.00987e-36
GO:1902494	3.93054e-35
GO:0097708	6.59515e-34
GO:0031410	9.99214e-34
GO:0016020	3.4571e-32
GO:0005783	5.17191e-31
GO:0031981	1.62985e-28
GO:0031984	1.67697e-28
GO:0005794	1.45381e-25
GO:0042175	8.77102e-23
GO:0098827	1.08078e-22
GO:0005789	5.26866e-22
GO:0012506	8.05988e-22
GO:0030659	8.96516e-22
GO:0110165	6.07838e-21
GO:0140535	2.19304e-20
GO:0005739	3.6692e-20
GO:1990234	8.01261e-20
GO:0031975	5.06927e-18
GO:0031967	5.06927e-18
GO:0070062	2.25805e-17
GO:1903561	6.07249e-17
GO:0065010	6.83816e-17
GO:0043230	6.83816e-17
GO:0005856	3.31164e-16
GO:0030054	1.17337e-15
GO:0005768	5.62702e-15
GO:0000139	7.28887e-14
GO:0015630	4.54446e-13
GO:0005813	5.17824e-12
GO:0005635	7.88335e-12
GO:0005773	1.90988e-11
GO:0070161	2.4407e-11
GO:0010008	6.39363e-11
GO:0005815	1.57762e-10
GO:0016604	2.74003e-10
GO:0005694	9.64289e-10
GO:0030133	3.8288e-09
GO:0042470	3.95758e-09
GO:0048770	3.95758e-09
GO:0140534	5.45173e-09
GO:0000323	5.90551e-09
GO:0005764	5.90551e-09
GO:0015629	3.53074e-08
GO:0048471	5.49372e-08
GO:0031965	1.32732e-07
GO:0048475	5.58249e-07
GO:0030117	5.58249e-07
GO:0032587	8.61668e-07
GO:0005740	1.09981e-06
GO:0001726	1.51211e-06
GO:0005925	1.97055e-06
GO:0005774	4.36144e-06
GO:0030662	4.41777e-06
GO:0005911	4.59656e-06
GO:0098791	5.09865e-06
GO:0031966	5.23828e-06
GO:0031253	5.83326e-06
GO:0030135	8.96436e-06
GO:0030055	1.07189e-05
GO:0042995	1.29972e-05
GO:0010494	1.39633e-05
GO:0098687	1.74641e-05
GO:0099503	1.9469e-05
GO:0005759	2.23412e-05
GO:0005634	2.24593e-05
GO:0005770	2.62377e-05
GO:0099080	3.44781e-05
GO:0005667	3.57155e-05
GO:0005819	3.65235e-05
GO:0005776	3.82201e-05
GO:0005912	4.46984e-05
GO:0030141	5.08186e-05
GO:0045202	5.31855e-05
GO:0000151	6.622e-05
GO:0005769	6.90054e-05
GO:0043232	7.431e-05
GO:0043228	7.7464e-05
GO:0031252	8.96397e-05
GO:0043202	9.30234e-05
GO:0061695	0.000101501
GO:0035770	0.000117075
GO:0036464	0.000134219
GO:0030667	0.000140629
GO:0120025	0.000163671
GO:0098852	0.000163868
GO:0005765	0.000163868
GO:0030658	0.000167382
GO:0030120	0.000177051
GO:0031519	0.00024471
GO:0030127	0.000288083
GO:0031256	0.000385675
GO:0034399	0.000387721
GO:0016607	0.000434349
GO:0005615	0.000436717
GO:0019898	0.000472023
GO:0031983	0.00099328
GO:0098590	0.00119708
GO:0001725	0.00133492
GO:0097517	0.00133492
GO:0060205	0.00151921
GO:1905368	0.00152741
GO:0031968	0.0016461
GO:0034774	0.00169457
GO:0042641	0.00169768
GO:0101002	0.00202082
GO:0000932	0.00206594
GO:0019867	0.00234106
GO:0030496	0.0024322
GO:1905369	0.00246528
GO:0005775	0.00248339
GO:0030137	0.00276701
GO:0032432	0.00317724
GO:0005938	0.00373108
GO:0034708	0.0037406
GO:0012507	0.00485024
GO:0005802	0.00489037
GO:0005795	0.00496164
GO:0031902	0.00573476
GO:0016363	0.00774901
GO:0098796	0.00850444
GO:0005681	0.00939406
GO:0032993	0.00948431
GO:0005798	0.0110211
GO:0000779	0.0114396
GO:0097539	0.0144317
GO:0032588	0.0147198
GO:0098793	0.0149641
GO:1904813	0.0151501
GO:0005788	0.0165386
GO:0090575	0.0196703
GO:0005741	0.0203773
GO:0031312	0.0207423
GO:0000776	0.0213566
GO:0030663	0.022253
GO:0000775	0.022908
GO:0016328	0.0243468
GO:0000793	0.0248891
GO:0005876	0.0284955
GO:0000421	0.0338845
GO:0005643	0.0352217
GO:0035869	0.0376229
GO:1904949	0.0408577
GO:0005576	0.0426117
GO:0019866	0.0483621
GO:0045177	0.0497
GO:0001527	0.0498308
GO:0005874	0.04998
GO:0005515	1.09714e-155
GO:0003824	8.62396e-34
GO:0005488	5.49553e-31
GO:0043167	3.77629e-30
GO:0036094	4.94283e-30
GO:0019899	4.06296e-23
GO:1901265	3.55839e-18
GO:0000166	5.00622e-18
GO:0035639	9.92958e-18
GO:1901363	4.56973e-17
GO:0140096	1.20131e-16
GO:0032555	1.36604e-16
GO:0017076	6.04803e-16
GO:0032553	7.85777e-16
GO:0043168	1.18731e-15
GO:0016787	2.1535e-14
GO:0005524	5.03157e-14
GO:0046872	3.4419e-13
GO:0016740	4.47807e-13
GO:0032559	4.96451e-13
GO:0043169	6.62446e-13
GO:0030554	1.94608e-12
GO:0097367	4.08241e-12
GO:0019904	1.8242e-11
GO:0030234	6.53085e-11
GO:0030674	1.18854e-10
GO:0060090	7.56543e-10
GO:0008134	1.74961e-09
GO:0008092	3.63253e-09
GO:0016301	6.98674e-08
GO:0008047	9.25717e-08
GO:0042802	9.8193e-08
GO:0016772	9.83651e-08
GO:0060589	1.22471e-07
GO:0030695	1.22471e-07
GO:0016788	4.28317e-07
GO:0140297	5.4041e-07
GO:0016773	2.83907e-06
GO:0004672	3.13048e-06
GO:0019900	3.29032e-06
GO:0044389	5.8019e-06
GO:0031625	8.12915e-06
GO:0003712	9.49841e-06
GO:0016462	2.14318e-05
GO:0016817	2.42374e-05
GO:0016818	2.42374e-05
GO:0017111	3.72555e-05
GO:0004197	0.000135002
GO:0140640	0.00013667
GO:0140097	0.000200384
GO:0044877	0.000224575
GO:0003677	0.000251279
GO:0016746	0.000291691
GO:0019901	0.0003628
GO:0015631	0.0003901
GO:0051020	0.000637924
GO:0106310	0.00136643
GO:0004674	0.00186968
GO:0032182	0.00194905
GO:0003714	0.00207875
GO:0061629	0.00248817
GO:0140110	0.00258869
GO:0005085	0.00268143
GO:0031267	0.00289656
GO:0019787	0.00328349
GO:0098772	0.0038877
GO:0016755	0.00467551
GO:0005096	0.00483923
GO:0008017	0.0050294
GO:0016667	0.0051477
GO:0005525	0.00727796
GO:0140657	0.0106911
GO:0015095	0.0137381
GO:0003779	0.0160554
GO:0008013	0.0179786
GO:0019001	0.0183758
GO:0032561	0.0183758
GO:0016922	0.0188585
GO:0004518	0.0317151
GO:0003924	0.0327923
GO:0019003	0.033488
GO:0016879	0.0338825
GO:0035091	0.0399397
GO:0000287	0.0407501
GO:0004536	0.0431785

## Sheet: blue
term_id	p_value
GO:0044271	2.1173e-19
GO:0019438	2.33892e-17
GO:0034654	2.38848e-17
GO:0018130	2.76736e-17
GO:1901362	2.62104e-16
GO:0051171	1.69808e-15
GO:0006351	3.97592e-15
GO:0032774	8.26353e-15
GO:0080090	1.22966e-14
GO:0044238	2.15763e-13
GO:1901564	2.5974e-13
GO:0006807	5.13645e-13
GO:0019538	1.54174e-12
GO:0006355	2.58451e-12
GO:2001141	2.92589e-12
GO:0051252	2.92787e-12
GO:0043412	3.57733e-12
GO:0019219	4.6273e-12
GO:0036211	4.43243e-11
GO:0034470	7.78971e-11
GO:0034660	4.43819e-10
GO:0006974	1.13563e-08
GO:0006996	2.63583e-08
GO:0006366	3.54244e-08
GO:0046907	4.5961e-08
GO:0006281	3.12907e-07
GO:0008152	3.37564e-07
GO:0033554	3.43017e-07
GO:0019222	3.90699e-07
GO:0060255	6.93489e-07
GO:0071704	1.81838e-06
GO:0031323	2.70763e-06
GO:0051649	3.89624e-06
GO:0043687	4.54407e-06
GO:1902680	4.776e-06
GO:0140053	5.84635e-06
GO:0045893	7.51467e-06
GO:0051173	7.81999e-06
GO:0009889	8.54387e-06
GO:0070647	9.95642e-06
GO:0006357	1.40748e-05
GO:0045935	2.54458e-05
GO:0031326	2.67948e-05
GO:0007049	4.19848e-05
GO:0051254	4.88093e-05
GO:0032446	5.56177e-05
GO:0010556	6.15119e-05
GO:0009056	6.63245e-05
GO:0009893	6.64613e-05
GO:1901566	7.07712e-05
GO:0016072	8.65412e-05
GO:0044237	8.92153e-05
GO:0010468	0.000135752
GO:0042254	0.000139781
GO:0048522	0.000168348
GO:0034641	0.00017073
GO:0010604	0.000178123
GO:0048518	0.000251303
GO:0016567	0.000338886
GO:0043170	0.000356224
GO:0051641	0.000541724
GO:0032543	0.000647936
GO:0031325	0.000660056
GO:0043161	0.000781142
GO:0009891	0.000888717
GO:0006511	0.000936733
GO:0033036	0.00110393
GO:0006364	0.00111276
GO:0031328	0.00115807
GO:0010557	0.00152212
GO:0019941	0.00168327
GO:0070727	0.00233163
GO:0008104	0.0026188
GO:0043632	0.0031356
GO:0006259	0.00364526
GO:0015031	0.00380917
GO:0033365	0.00425018
GO:0051172	0.00475258
GO:0046483	0.00517421
GO:0006725	0.0052027
GO:1901360	0.00550592
GO:0050794	0.0058772
GO:0045184	0.0060442
GO:0006139	0.00678487
GO:0010498	0.00813323
GO:0006914	0.0103429
GO:0061919	0.0103429
GO:0071824	0.0115435
GO:0050789	0.0118079
GO:0006886	0.0126082
GO:1901137	0.0136376
GO:1901575	0.0140456
GO:0065007	0.0142739
GO:0006913	0.0160573
GO:0051169	0.0160573
GO:0044248	0.0166321
GO:0009057	0.0176988
GO:1901565	0.0194095
GO:0031929	0.0199051
GO:0016192	0.0201373
GO:0051656	0.0201441
GO:0031123	0.0230214
GO:0051603	0.0283402
GO:0000209	0.0328497
GO:0007005	0.0336055
GO:0048583	0.0356549
GO:0071705	0.0359088
GO:0034472	0.0389938
GO:0051640	0.0479076
GO:0005654	7.66827e-52
GO:0005737	9.29191e-40
GO:0005622	1.1718e-36
GO:0043233	2.05782e-32
GO:0031974	2.05782e-32
GO:0070013	2.05782e-32
GO:0005829	4.40558e-31
GO:0031981	1.09704e-30
GO:0043231	8.73894e-29
GO:0043227	1.08284e-23
GO:0043229	3.00453e-22
GO:0043226	1.0428e-19
GO:0005634	3.47326e-15
GO:0140535	1.86426e-14
GO:1902494	1.31745e-13
GO:1990234	1.54831e-10
GO:0005739	3.33274e-09
GO:0005759	9.92115e-09
GO:0031967	1.18894e-07
GO:0031975	1.18894e-07
GO:0031090	4.70486e-07
GO:0016604	1.18378e-05
GO:0019866	1.66667e-05
GO:0098687	1.89617e-05
GO:0005743	2.37518e-05
GO:0016607	2.88824e-05
GO:0000776	3.58684e-05
GO:0000779	0.000141173
GO:0000315	0.000545363
GO:0005762	0.000545363
GO:0000793	0.000561418
GO:0098798	0.000614424
GO:0110165	0.000659585
GO:0000151	0.00068684
GO:0005694	0.000928876
GO:0048471	0.00134423
GO:0000775	0.00145284
GO:0005635	0.00237256
GO:0032039	0.00247878
GO:0012505	0.00303504
GO:0005761	0.00305364
GO:0000313	0.00305364
GO:0120111	0.00305364
GO:0005813	0.00558465
GO:0005740	0.0079809
GO:0031966	0.0105268
GO:0061695	0.0144046
GO:0031965	0.0146858
GO:0005815	0.0175808
GO:0015630	0.0180787
GO:1902493	0.0219699
GO:0005667	0.0292202
GO:0099023	0.039923
GO:0030684	0.0403764
GO:0005515	7.91465e-21
GO:0036094	3.59194e-11
GO:0043167	1.38989e-10
GO:0005488	6.99987e-10
GO:0003824	3.15926e-09
GO:0016740	3.97605e-09
GO:0046872	4.74742e-07
GO:0043169	7.63275e-07
GO:0003677	9.9114e-06
GO:0000166	0.000152038
GO:1901265	0.000157004
GO:0140096	0.000245086
GO:0016772	0.000353558
GO:1901363	0.000534437
GO:0140640	0.0011029
GO:0016746	0.00112712
GO:0005524	0.00127382
GO:0032559	0.00157456
GO:0030554	0.00192478
GO:0032553	0.00294595
GO:0043168	0.00387716
GO:0043021	0.00420286
GO:0017076	0.00462445
GO:0140030	0.00583602
GO:0032555	0.00612843
GO:0035639	0.00681615
GO:0060090	0.00780744
GO:0030674	0.0106784
GO:0003682	0.0179469
GO:0097159	0.0181385
GO:0042393	0.0201383
GO:0044877	0.020689
GO:0060589	0.0351546
GO:0030695	0.0351546

## Sheet: yellow
term_id	p_value
GO:0046907	9.33146e-08
GO:0006810	2.90542e-05
GO:0051649	4.482e-05
GO:0051179	8.86332e-05
GO:0008104	0.000141072
GO:0048193	0.000147729
GO:0070727	0.000164656
GO:0019538	0.000186892
GO:0051604	0.000274997
GO:1901564	0.000290972
GO:0006457	0.000291983
GO:0006888	0.000304879
GO:0051641	0.000457251
GO:0033036	0.000639831
GO:0015031	0.000653245
GO:0051234	0.00108656
GO:0071702	0.00129314
GO:0071705	0.00156929
GO:0016192	0.00227216
GO:0009056	0.00372361
GO:0006886	0.0057656
GO:1901565	0.00722735
GO:0045184	0.0102453
GO:0030163	0.0147417
GO:0051603	0.0170013
GO:0007033	0.0205249
GO:0006511	0.0208079
GO:0007042	0.0245302
GO:0019941	0.0269069
GO:0043632	0.035447
GO:0045862	0.0362615
GO:0061919	0.0381739
GO:0006914	0.0381739
GO:0006508	0.0466853
GO:2001242	0.0498844
GO:0005737	3.87488e-12
GO:0031090	2.95506e-09
GO:0043227	3.42499e-09
GO:0043229	4.80388e-09
GO:0005829	1.38923e-08
GO:0031982	1.5249e-08
GO:0005622	1.71192e-08
GO:0043226	2.11335e-08
GO:0043231	3.60127e-08
GO:0012505	9.29571e-08
GO:0098588	1.27507e-07
GO:0097708	2.43932e-07
GO:0031410	5.76581e-07
GO:0030135	6.02236e-06
GO:0070062	2.01462e-05
GO:1903561	2.94916e-05
GO:0065010	2.99587e-05
GO:0043230	2.99587e-05
GO:0000139	4.02947e-05
GO:0005793	5.15066e-05
GO:0016020	6.27302e-05
GO:0005794	6.73471e-05
GO:0101002	0.000208207
GO:0005765	0.00035653
GO:0098852	0.00035653
GO:0005774	0.00038254
GO:0000502	0.000628906
GO:0005783	0.000664491
GO:0030133	0.000882033
GO:1904813	0.00126932
GO:0031984	0.00260376
GO:0033116	0.00266287
GO:0005773	0.0039493
GO:0000323	0.00444685
GO:0005764	0.00444685
GO:0030136	0.00626656
GO:1905369	0.00631115
GO:0042175	0.00954493
GO:0030659	0.0110347
GO:0005739	0.0128375
GO:0012506	0.0137771
GO:0030662	0.0151571
GO:0048770	0.0263905
GO:0042470	0.0263905
GO:0031967	0.0335034
GO:0031975	0.0335034
GO:0010008	0.0371709
GO:0005789	0.0372674
GO:0098827	0.0407627
GO:0005615	0.0431782
GO:0005838	0.0478227
GO:0005740	0.0482223
GO:0005515	2.16105e-05
GO:0030674	0.0140567
GO:0060090	0.0304987
GO:0045296	0.0411839

## Sheet: cyan
term_id	p_value
GO:0051241	0.000161603
GO:0006950	0.00116801
GO:0016477	0.00130815
GO:0071677	0.00270844
GO:0009888	0.00286453
GO:0009605	0.00311692
GO:0040011	0.00393587
GO:0048585	0.00470839
GO:0050896	0.00583957
GO:0042127	0.00619393
GO:0065008	0.00642173
GO:0030334	0.00698373
GO:0040008	0.00713806
GO:0048583	0.00719794
GO:0048870	0.00755862
GO:0030155	0.00770865
GO:0007155	0.00819917
GO:1903035	0.00887759
GO:0051239	0.011777
GO:2000145	0.0134811
GO:0030510	0.0160126
GO:0007166	0.0202577
GO:0040012	0.0204829
GO:0050866	0.0315457
GO:0071675	0.0330331
GO:0040007	0.0453242
GO:0005576	0.00174401
GO:0062023	0.00385288
GO:0005615	0.00404205
GO:0031091	0.0245421
GO:0031012	0.0254319
GO:0030312	0.0257509
GO:0030141	0.027055
GO:0009986	0.0288459
GO:0019955	0.00164965
GO:0005539	0.00293674
GO:1901681	0.00500113
GO:0008201	0.00502596

## Sheet: royalblue
term_id	p_value
GO:0030029	1.03575e-11
GO:0030036	4.65306e-11
GO:0007015	2.8413e-09
GO:0007010	1.12026e-08
GO:0097435	1.77115e-07
GO:0031032	9.80632e-07
GO:0009653	1.06551e-06
GO:0030168	1.88392e-06
GO:0007596	2.36439e-06
GO:0050817	2.80569e-06
GO:0007599	3.00124e-06
GO:0032970	5.51545e-06
GO:0042060	1.59962e-05
GO:0048729	2.40413e-05
GO:0045216	4.77845e-05
GO:0150105	5.27772e-05
GO:0061061	6.42253e-05
GO:0031589	6.87136e-05
GO:0032502	7.08545e-05
GO:0048856	7.86245e-05
GO:0051493	8.35974e-05
GO:0050878	0.000105332
GO:0030239	0.000110562
GO:0070527	0.000136771
GO:0055002	0.000136771
GO:0051128	0.000151556
GO:0009611	0.000163175
GO:0006996	0.000163192
GO:0060429	0.000183106
GO:0110053	0.000221105
GO:0032989	0.000252749
GO:0051495	0.000516703
GO:0034109	0.00057193
GO:0030154	0.000582828
GO:0048869	0.000585116
GO:0055001	0.000624056
GO:0009888	0.000757294
GO:0032956	0.000954217
GO:0002009	0.0010395
GO:0006936	0.00111842
GO:0033043	0.00112581
GO:0048468	0.00123606
GO:0030334	0.0012531
GO:0010810	0.00128776
GO:0007155	0.00177274
GO:0044087	0.00178524
GO:0040011	0.00185902
GO:0000902	0.00205194
GO:0034330	0.00219474
GO:2000145	0.00224859
GO:0010927	0.00227118
GO:1902903	0.00238232
GO:0042692	0.00292444
GO:0040012	0.00326661
GO:0003012	0.00505111
GO:0051017	0.00639884
GO:0048870	0.00644284
GO:0007043	0.00659952
GO:0034329	0.00681909
GO:0061572	0.00701569
GO:0030220	0.00925116
GO:0048646	0.010519
GO:1902905	0.0105392
GO:0036344	0.0119897
GO:0016477	0.0121003
GO:0048041	0.0136602
GO:0010638	0.014713
GO:0032501	0.0170368
GO:0061564	0.0194099
GO:0007044	0.0221504
GO:0150111	0.0223865
GO:0030155	0.0269312
GO:0150115	0.0292615
GO:0002064	0.0298698
GO:0042127	0.0370101
GO:1902396	0.0372753
GO:0072144	0.0372753
GO:0090131	0.0372753
GO:1902414	0.0393009
GO:0001775	0.0419502
GO:0035633	0.0433889
GO:0007160	0.0437966
GO:0048518	0.0472525
GO:0065008	0.047651
GO:0015629	1.10402e-18
GO:0005856	2.50637e-11
GO:0005925	1.74193e-10
GO:0030055	2.2942e-10
GO:0070161	2.81656e-10
GO:0043292	7.39484e-10
GO:0030863	8.73014e-10
GO:0030016	1.85968e-08
GO:0032432	2.44456e-08
GO:0005911	4.36869e-08
GO:0005884	1.35841e-07
GO:0005938	1.86407e-07
GO:0099512	5.15881e-07
GO:0099081	5.65315e-07
GO:0097517	8.26568e-07
GO:0001725	8.26568e-07
GO:0042641	1.32991e-06
GO:0030017	8.69367e-06
GO:0099080	1.89704e-05
GO:0030864	2.03711e-05
GO:0030054	7.24977e-05
GO:0043232	0.000252735
GO:0043228	0.000253506
GO:0030018	0.000423529
GO:0031674	0.000713654
GO:0031093	0.000724948
GO:0070062	0.00164083
GO:1903561	0.00185845
GO:0043230	0.00186805
GO:0065010	0.00186805
GO:0005737	0.00191616
GO:0034774	0.0019378
GO:0060205	0.00204359
GO:0005615	0.00204989
GO:0031983	0.00207987
GO:0005576	0.00232159
GO:0031091	0.00250404
GO:0002102	0.00334691
GO:0097433	0.00527956
GO:0099513	0.00549686
GO:0005903	0.00553606
GO:0031252	0.0098475
GO:0071944	0.0103637
GO:0072562	0.0127099
GO:0005916	0.0189331
GO:0043296	0.0205996
GO:0031982	0.023956
GO:0098862	0.0288301
GO:0031012	0.041609
GO:0030312	0.0420168
GO:0005912	0.0444105
GO:0003779	3.51007e-11
GO:0008092	2.51215e-10
GO:0051015	1.36663e-08
GO:0044877	8.72102e-05
GO:0050839	0.00101673
GO:0099186	0.00241069
GO:0098918	0.00509407
GO:0008307	0.0175751
GO:0098973	0.037257
GO:0005522	0.0465237

## Sheet: black
term_id	p_value
GO:0022402	1.15695e-05
GO:0006996	3.51264e-05
GO:0007049	3.67653e-05
GO:0000278	0.000561594
GO:1903047	0.00258654
GO:0007059	0.00611802
GO:0044773	0.00815863
GO:0043484	0.0100083
GO:0044774	0.011447
GO:0044839	0.0119654
GO:0070925	0.0153014
GO:1903311	0.0433985
GO:0044271	0.0460332
GO:0043229	2.8561e-05
GO:0005622	6.56011e-05
GO:0043227	8.47609e-05
GO:0043226	9.51762e-05
GO:0005654	0.0002587
GO:0005737	0.000487065
GO:0043231	0.000866778
GO:0005634	0.00136827
GO:0005813	0.00741544
GO:0005815	0.0111126
GO:0015630	0.0167448
GO:0031981	0.037038
GO:0030554	0.0113588
GO:0000166	0.0119516
GO:1901265	0.0120889
GO:0032559	0.0159404
GO:0005524	0.0165564
GO:0017076	0.0176273
GO:0005515	0.0215759
GO:0043167	0.0236255
GO:0035639	0.0250067
GO:0032555	0.0250747
GO:1901363	0.0259074
GO:0032553	0.0305311
GO:0036094	0.0330021
GO:0097159	0.0404533
GO:0050321	0.0434672

## Sheet: salmon
term_id	p_value
GO:0002181	2.33851e-65
GO:0006412	2.09286e-40
GO:0043043	1.10115e-39
GO:0043604	1.12869e-36
GO:0006518	3.44246e-36
GO:1901566	1.07462e-33
GO:0043603	2.53058e-31
GO:0042254	2.54086e-26
GO:0006364	1.0739e-18
GO:0044271	2.23583e-17
GO:0016072	2.33231e-17
GO:0042273	3.64236e-16
GO:0019538	3.6379e-14
GO:1901564	6.98991e-14
GO:0034470	3.28187e-13
GO:0042274	1.15793e-12
GO:0042255	1.69467e-11
GO:0034660	2.41239e-11
GO:0022613	5.02717e-09
GO:0034641	1.21497e-08
GO:0044237	2.9492e-06
GO:0006807	1.69795e-05
GO:0044249	2.37733e-05
GO:1901576	3.38938e-05
GO:0030490	3.51982e-05
GO:0000027	3.92979e-05
GO:1904667	4.1562e-05
GO:0009058	4.35849e-05
GO:0009059	4.65505e-05
GO:0010467	9.87972e-05
GO:1901798	0.000118459
GO:1901796	0.000135289
GO:0008152	0.000141344
GO:0044238	0.000144771
GO:0140694	0.000181657
GO:0072331	0.000275694
GO:0051444	0.000354814
GO:0051438	0.000379174
GO:0031396	0.000569529
GO:1904666	0.000935102
GO:0019646	0.00111061
GO:0006123	0.00169622
GO:0042773	0.00181828
GO:0042775	0.00181828
GO:1902255	0.00218606
GO:1903320	0.00249589
GO:1901873	0.00290807
GO:0043170	0.00353287
GO:0000470	0.00387316
GO:0022904	0.00582173
GO:0044085	0.00770633
GO:0031397	0.00970356
GO:0000462	0.0097322
GO:0006119	0.0157676
GO:0071704	0.0168963
GO:1903321	0.0210841
GO:1901874	0.026129
GO:0000028	0.0342326
GO:0022900	0.0458897
GO:2000059	0.0482198
GO:0022626	3.78986e-78
GO:0044391	5.9816e-70
GO:0022625	3.49267e-52
GO:0005840	4.4365e-50
GO:0015934	3.43534e-44
GO:0005925	1.04662e-27
GO:0022627	1.63429e-27
GO:0030055	2.02244e-27
GO:0015935	7.10224e-25
GO:1990904	2.19626e-20
GO:0005829	1.2695e-18
GO:0070161	1.30449e-18
GO:0030054	9.67894e-17
GO:0032991	1.30896e-16
GO:0070062	1.53807e-15
GO:1903561	2.20144e-15
GO:0065010	2.23436e-15
GO:0043230	2.23436e-15
GO:0005737	7.5094e-13
GO:0043232	5.15153e-12
GO:0043228	5.18665e-12
GO:0005615	5.57762e-12
GO:0032040	7.15842e-12
GO:0045202	3.26054e-11
GO:0030684	4.0909e-10
GO:0005730	8.60518e-10
GO:0005576	2.48092e-09
GO:0031982	7.15998e-08
GO:0043229	1.13967e-06
GO:0031981	2.5767e-06
GO:0005791	8.30333e-06
GO:0043233	1.48966e-05
GO:0031974	1.48966e-05
GO:0070013	1.48966e-05
GO:0005654	2.41857e-05
GO:0043226	2.78726e-05
GO:0005783	4.9504e-05
GO:0005622	7.69346e-05
GO:0098803	0.000129093
GO:0005746	0.000155838
GO:0005751	0.000202388
GO:0098800	0.000210661
GO:0070469	0.000250057
GO:0045277	0.000339252
GO:0031966	0.00148382
GO:0043227	0.00153905
GO:0014069	0.00189861
GO:0070069	0.00200566
GO:0032279	0.00271304
GO:0005740	0.00273904
GO:0099572	0.00350209
GO:0016020	0.00401017
GO:0098984	0.00524528
GO:0005743	0.0086189
GO:0098798	0.0134245
GO:0019866	0.0191988
GO:0098556	0.0254705
GO:0043231	0.0472169
GO:0003735	2.35404e-45
GO:0005198	3.5184e-31
GO:0003723	1.34825e-15
GO:0019843	1.49728e-11
GO:0003676	3.29033e-10
GO:1990948	2.98317e-08
GO:0055105	1.8601e-07
GO:0097159	1.87131e-07
GO:0055106	2.66475e-05
GO:0003729	0.000303216
GO:0048027	0.000877397
GO:0045296	0.00125961
GO:0016675	0.00976036
GO:0004129	0.00976036
GO:0005515	0.0205089
GO:0015453	0.044918

## Sheet: pink
term_id	p_value
GO:0051641	0.0012421
GO:0048518	0.00200499
GO:0033036	0.00518515
GO:0080090	0.00522189
GO:0065007	0.0060685
GO:0051171	0.0106991
GO:0048522	0.0113158
GO:0019219	0.013736
GO:0009894	0.0159698
GO:0051179	0.0173584
GO:0071702	0.0212775
GO:0051252	0.0223391
GO:0045935	0.0253525
GO:0050789	0.0275095
GO:0051254	0.0282374
GO:0006351	0.0317025
GO:0038133	0.034831
GO:0061919	0.0372202
GO:0006914	0.0372202
GO:0032774	0.0396107
GO:0007264	0.0410107
GO:0038129	0.0495229
GO:0005829	5.48433e-07
GO:0005737	0.000217695
GO:0005654	0.000520514
GO:0031982	0.0087374
GO:0005773	0.0122059
GO:0098588	0.0181896
GO:0048471	0.0277319
GO:0005515	2.50613e-06
GO:0051020	2.75402e-05
GO:0031267	0.00298942

## Sheet: red
term_id	p_value
GO:0048731	1.00637e-24
GO:0007275	1.57814e-22
GO:0032502	5.13206e-21
GO:0048856	1.05826e-20
GO:0007156	1.50325e-18
GO:0007155	3.81382e-16
GO:0098742	6.26199e-15
GO:0032501	2.12401e-14
GO:0007399	2.42885e-14
GO:0001944	1.51686e-12
GO:0072359	1.88387e-12
GO:0001568	2.10168e-12
GO:0098609	2.84166e-11
GO:0009653	8.7396e-11
GO:0035295	3.5806e-09
GO:0035239	8.03657e-08
GO:0016477	2.19783e-07
GO:0048513	3.5297e-07
GO:0030198	4.89342e-07
GO:0043062	5.17788e-07
GO:0048514	5.22772e-07
GO:0045229	5.47771e-07
GO:0048870	2.03913e-06
GO:0048646	2.29762e-06
GO:0050793	4.49428e-06
GO:0023052	5.61521e-06
GO:0030199	7.82321e-06
GO:0007154	1.37891e-05
GO:0050896	1.42068e-05
GO:0030154	2.40571e-05
GO:0048869	2.43332e-05
GO:0051716	2.62994e-05
GO:0007165	4.19815e-05
GO:0001525	4.27266e-05
GO:0050789	5.99699e-05
GO:0023051	8.35609e-05
GO:0022008	8.91777e-05
GO:0009966	0.000135385
GO:0010646	0.000202961
GO:0048583	0.000239832
GO:0048699	0.000250528
GO:0050794	0.000302157
GO:0065007	0.000305383
GO:0022603	0.000347096
GO:0009888	0.000386194
GO:0048871	0.000532877
GO:0009887	0.000952763
GO:0030182	0.0011861
GO:0007166	0.00134947
GO:0009790	0.00212034
GO:0048666	0.00443861
GO:0007507	0.0044868
GO:0048518	0.00453807
GO:0031175	0.00549001
GO:0001935	0.00578182
GO:0003158	0.00789942
GO:0031589	0.00794168
GO:0048468	0.00809297
GO:0051128	0.00832845
GO:0040012	0.00874397
GO:0000902	0.00914823
GO:0061061	0.00981972
GO:0120036	0.0112525
GO:0040011	0.0144597
GO:0048522	0.0167767
GO:0051239	0.0170728
GO:0048568	0.0180113
GO:0007167	0.0180738
GO:0034330	0.0197379
GO:0030030	0.0210956
GO:0032964	0.0229114
GO:2000027	0.0242518
GO:0030334	0.0272001
GO:2000145	0.0310229
GO:0097435	0.0371169
GO:0007160	0.0430832
GO:0071944	2.03348e-17
GO:0031012	3.36632e-11
GO:0030312	3.53595e-11
GO:0005886	5.30993e-10
GO:0062023	1.32721e-08
GO:0005615	8.62967e-08
GO:0005576	1.59538e-07
GO:0098644	4.05351e-05
GO:0005583	5.6175e-05
GO:0098643	5.6175e-05
GO:0070062	0.000130566
GO:1903561	0.000184145
GO:0043230	0.000186774
GO:0065010	0.000186774
GO:0005788	0.000331236
GO:0016020	0.000371031
GO:0005581	0.000428257
GO:0031982	0.00171108
GO:0005604	0.00445753
GO:0030054	0.0156646
GO:0005584	0.0499071
GO:0005509	4.32367e-11
GO:0005201	1.94366e-09
GO:0005102	2.12618e-05
GO:0019838	6.33767e-05
GO:0030020	0.000660055
GO:0048407	0.00355928
GO:0050840	0.00478224
GO:0046872	0.00696753
GO:0043169	0.00843268
GO:0005518	0.0121317
GO:0005178	0.0156025
GO:0005488	0.0200482
GO:0036094	0.0411502
GO:0043167	0.0439168

## Sheet: brown
term_id	p_value
GO:0080090	5.08481e-19
GO:0051171	4.04232e-17
GO:0019222	1.13658e-13
GO:0019219	1.41257e-13
GO:0031323	1.79139e-13
GO:0051252	2.83897e-13
GO:0060255	1.00482e-11
GO:0018130	1.91146e-11
GO:1901362	2.26609e-11
GO:0019438	2.49973e-11
GO:0034654	5.44516e-11
GO:0044271	6.49812e-11
GO:0009889	3.45259e-10
GO:0031326	3.50098e-10
GO:0010556	3.74994e-10
GO:2001141	1.14969e-09
GO:0031325	1.15062e-09
GO:0006355	3.13873e-09
GO:0032774	3.61688e-09
GO:0048522	4.69729e-09
GO:0006351	6.95392e-09
GO:0009893	1.14346e-08
GO:0048518	1.72925e-08
GO:0065007	1.74529e-08
GO:0050794	1.90358e-08
GO:0050789	3.50919e-08
GO:0010468	6.06156e-08
GO:0051173	4.02009e-07
GO:0010604	7.90974e-07
GO:0006366	2.09526e-06
GO:0015031	6.1816e-06
GO:0036211	1.06586e-05
GO:0006357	1.32309e-05
GO:0031328	1.34235e-05
GO:0010557	1.53874e-05
GO:0009891	2.12521e-05
GO:0045935	2.79173e-05
GO:0043412	2.90794e-05
GO:1901564	4.30386e-05
GO:0045934	7.17183e-05
GO:0051254	0.000105557
GO:0006996	0.000115001
GO:0016310	0.000244594
GO:0019538	0.000265556
GO:0051253	0.00042797
GO:0051172	0.000460228
GO:0070727	0.000916115
GO:0071702	0.00102544
GO:0008104	0.00131675
GO:0071705	0.0016032
GO:0033036	0.00181267
GO:0045184	0.0021317
GO:0006886	0.00232961
GO:0045893	0.00258477
GO:1902680	0.0027687
GO:0032879	0.00453597
GO:0006793	0.00547368
GO:0071824	0.00596326
GO:0006796	0.00603519
GO:0048519	0.00626283
GO:1902679	0.00629022
GO:0048523	0.00667934
GO:0050684	0.00927745
GO:0006354	0.0101797
GO:0032784	0.0107735
GO:0006325	0.0152892
GO:0045892	0.0173733
GO:0051649	0.0190763
GO:0006468	0.0236112
GO:1903311	0.0239465
GO:0031324	0.029004
GO:0007049	0.0306061
GO:0006807	0.0306907
GO:0009894	0.0312797
GO:0043484	0.0338021
GO:0051246	0.0406748
GO:0000122	0.0454951
GO:0006368	0.0482776
GO:0005737	1.16368e-15
GO:0005654	4.56571e-15
GO:0005622	1.60333e-12
GO:0005829	3.0799e-10
GO:1902494	1.72727e-06
GO:1990234	3.99079e-06
GO:0043227	4.40529e-06
GO:0043231	1.36763e-05
GO:0031981	1.45193e-05
GO:0043229	4.72102e-05
GO:0043226	0.000119432
GO:0016607	0.000167128
GO:0043233	0.000195009
GO:0031974	0.000195009
GO:0070013	0.000195009
GO:0016604	0.000884637
GO:0140535	0.0021444
GO:0000151	0.00243169
GO:0098588	0.00586453
GO:0005769	0.00626665
GO:0000118	0.00987074
GO:0110165	0.0106006
GO:0031090	0.0127088
GO:0012505	0.0226145
GO:0031410	0.0270575
GO:0097708	0.0291663
GO:0016020	0.0294363
GO:0005768	0.0352252
GO:0005515	1.36363e-22
GO:0019899	1.20205e-06
GO:0005488	2.42503e-06
GO:0030674	8.16522e-05
GO:0043167	0.000155886
GO:0000166	0.00023473
GO:1901265	0.00023993
GO:0036094	0.000330407
GO:0060090	0.000733404
GO:0030554	0.000996296
GO:0017076	0.00128163
GO:1901363	0.00132389
GO:0032553	0.00374638
GO:0044877	0.00425483
GO:0032559	0.0125548
GO:0045296	0.0136238
GO:0032555	0.0138044
GO:0140142	0.0183999
GO:0043168	0.0222535
GO:0031267	0.0248387
GO:0035639	0.0322845
GO:0003682	0.0324299
GO:0005524	0.0344459
GO:0050839	0.0399016
GO:0051020	0.0435929

[truncated: 11 more sheets: lightcyan, darkred, lightgreen, purple, grey60, green, lightyellow, greenyellow, magenta, tan, midnightblue]
