# Supplementary material for: Sex-dependent relationships between PFAS and placental transcriptomics identified by weighted gene co-expression analysis
Source: Environ Res. Author manuscript; Available in PMC 2025 Dec 21. (PMC12718636; doi:10.1016/j.envres.2025.122745)
Supplement: 4 [file NIHMS2109826-supplement-4.xlsx]

## Sheet: Birth Length
Table 1: Linear regression model adjusted for covariates where birth length (cm) is the dependent variabe and a module eigengene is the independent variable, q-values > 0.05.
Module Eigengene	Estimate	p-value	q-value
Black	2.1229	0.476591	0.697701
Blue	7.36758	0.221013	0.491139
Brown	-3.23755	0.161601	0.469085
Cyan	-1.30178	0.558161	0.697701
Green	5.1538	0.187634	0.469085
Green Yellow	-2.17959	0.33495	0.609001
Grey60	-1.77601	0.422042	0.697701
Light Cyan	0.21317	0.931211	0.931211
Light Green	2.97099	0.186586	0.469085
Light Yellow	-1.40638	0.528335	0.697701
Magenta	-1.05028	0.694018	0.816491
Midnight Blue	0.324976	0.890303	0.931211
Pink	-1.48555	0.505895	0.697701
Purple	-3.07341	0.180543	0.469085
Red	-3.43704	0.134833	0.469085
Royal Blue	-3.77287	0.0926642	0.469085
Salmon	2.70508	0.308661	0.609001
Tan	-0.481911	0.848658	0.931211
Turquoise	14.6774	0.154528	0.469085
Yellow	5.8054	0.124048	0.469085

## Sheet: Birth Weight
Table 2: Linear regression model adjusted for covariates where birth weight (kg) is the dependent variabe and a module eigengene is the independent variable, q-values > 0.05.
Module Eigengene	Estimate	p-value	q-value
Black	0.02312	0.967114	0.989421
Blue	0.543459	0.631621	0.989421
Brown	-0.228835	0.599561	0.989421
Cyan	-0.350677	0.400753	0.989421
Green	0.228236	0.7568	0.989421
Green Yellow	-0.88651	0.035645	0.459438
Grey60	-0.0376413	0.927907	0.989421
Light Cyan	-0.176613	0.703345	0.989421
Light Green	0.436332	0.30241	0.989421
Light Yellow	0.0664346	0.874101	0.989421
Magenta	-0.256683	0.608707	0.989421
Midnight Blue	-0.702311	0.11093	0.739536
Pink	-0.156839	0.708651	0.989421
Purple	0.0466434	0.91413	0.989421
Red	-0.126469	0.770482	0.989421
Royal Blue	-0.466921	0.269365	0.989421
Salmon	-0.0365176	0.94179	0.989421
Tan	-0.940032	0.0459438	0.459438
Turquoise	0.0257723	0.989421	0.989421
Yellow	0.309392	0.663856	0.989421

## Sheet: Gestational Age
Table 3: Linear regression model adjusted for covariates where gestational age is the dependent variabe and a module eigengene is the independent variable, q-values > 0.05.
Module Eigengene	Estimate	p-value	q-value
Black	-0.144852	0.900372	0.942296
Blue	2.62464	0.258683	0.517367
Brown	-1.07829	0.22707	0.5046
Cyan	0.27537	0.749321	0.895374
Green	2.07588	0.167884	0.5046
Green Yellow	0.45525	0.603461	0.804615
Grey60	0.0621368	0.942296	0.942296
Light Cyan	-0.594273	0.533857	0.762652
Light Green	-0.265856	0.761068	0.895374
Light Yellow	-1.4651	0.0852593	0.426297
Magenta	-2.83204	0.00422822	0.0845644
Midnight Blue	2.12655	0.0162765	0.10851
Pink	-1.21417	0.156488	0.5046
Purple	-0.612968	0.49113	0.762652
Red	-0.594216	0.505529	0.762652
Royal Blue	0.570504	0.51305	0.762652
Salmon	0.199276	0.846842	0.940936
Tan	2.32033	0.0143263	0.10851
Turquoise	5.25199	0.186185	0.5046
Yellow	1.83307	0.208305	0.5046
